# Supplementary material for: Ivermectin for Prophylaxis and Treatment of COVID-19: A Systematic Review and Meta-Analysis
Source: Diagnostics (Basel). 2021 Sep 8;11(9):1645. doi: 10.3390/diagnostics11091645 (PMC8470309; doi:10.3390/diagnostics11091645)
Supplement: Supplementary file 1 [file diagnostics-11-01645-s001.zip]

Archive with 8 entries (8 files):
- PRISMA_2020_checklist.pdf
- Suppl. Figure S1. Risk of bias graphs.pdf
- Suppl. Figure S2.png
- Suppl. Figure S3.png
- Suppl. Figure S4.png
- Suppl. Figure S5.png
- Table S1. characteristic of studies and risk of bias.pdf
- Table S2. Data and analyses.pdf
